# Supplementary material for: The impact of early rehabilitation program on exercise tolerance in post-myocardial infarction patients: a 5-week intervention study
Source: BMC Cardiovasc Disord. 2025 Jul 25;25:542. doi: 10.1186/s12872-025-04988-y (PMC12291327; doi:10.1186/s12872-025-04988-y)
Supplement: Supplementary file 1 — Supplementary Material 1 [file 12872_2025_4988_MOESM1_ESM.xlsx]

## Sheet: KOS2_05,2025
Age	Sex	Model rehab	Overweight, Obesity	Hypertriglyceridemia	Nicotinism	NT- Hypertension	DM - diabetes	BMI	BMI Classification	WHR - hip-waist ratio	Waist	Initial HR rest (HR- tętno)	Initial HR max	wstępne HR po 1 min.po zakończeniu wysiłku	wstępne BP(RR) spocz.skurczowe	wstępne BP(RR) spocz.rozkurcz.	wstępne BP(RR) max skurcz	wstępne BP(RR) max rozkurcz	wstępne MET	wstępne DPr	wstępne Test 6- min.	Endurance training	Samoocena obciążenia Borga na początku pobytu	końcowe HR sp.	końcowe HR max	końcowe HR po 1 min.	końcowe BP(RR) spocz.skurcz	końcowe BP(RR) spocz.rozkurcz	końcowe BP(RR) max skurcz.	końcowe BP(RR) max rozkurczowe	końcowe MET	Samoocena obciążenia Borga na końcowym pobytu	końcowe DPr	końcowe Test 6- min.	LVEF/EF (%)	liczba dni po zawale a rozpoczęcie reh.
73	Man	Model C	No	No	No	Yes	Yes	24	Normal	0.8	90	69	107	79	120	70	140	80	4.9	14980	360	Interval	13	68	108	79	95	60	130	80	5.6	13	14040	405	35	20
69	Woman	Model B	No	Yes	No	Yes	No	24	Normal	0.9	89	68	99	88	140	80	160	80	5.3	15840	480	Interval	13	65	106	87	150	80	160	80	7.4	14	16960	480	60	21
85	Man	Model A	Yes	Yes	No	Yes	Yes	29.9	Overweight	1.02	103	77	110	101	150	90	170	80	7.2	18700	420	Continuous	12	71	100	93	160	80	170	80	7.4	13	17000	450	60	20
48	Woman	Model B	Yes	Yes	No	Yes	Yes	28.4	Overweight	0.92	90	76	122	101	95	60	140	85	6	17080	510	Continuous	13	91	152	135	110	80	140	90	8	12	21280	580	50	21
55	Woman	Model B	Yes	Yes	No	No	Yes	27	Overweight	0.9	86	75	123	110	120	80	160	80	5.7	19680	510	Interval	13	68	128	102	130	80	160	80	10.1	13	20480	600	48	20
63	Woman	Model C	No	No	Yes	No	No	21.3	Normal	0.8	73	86	126	100	95	60	120	80	3.6	14520	420	Interval	13	75	124	101	105	60	130	70	7	14	16120	480	47	21
63	Man	Model B	Yes	No	Yes	Yes	Yes	28.6	Overweight	0.99	98	73	139	105	130	80	160	80	5.8	22240	540	Interval	13	59	133	106	150	90	170	90	9.4	14	22610	630	50	17
64	Man	Model C	Yes	No	Yes	No	No	32	I deg obesity	1.05	106	73	86	82	100	70	100	70	3	8600	450	Interval	13	85	127	114	140	80	180	80	5.7	14	22860	480	56	18
70	Man	Model C	Yes	No	Yes	No	No	35	II deg obesity	1.2	110	93	104	95	105	70	110	70	3.4	11440	480	Interval	13	88	111	104	105	60	130	60	6.2	14	15350	520	40	13
41	Woman	Model C	Yes	No	Yes	Yes	No	32	I deg obesity	0.98	94	68	109	83	145	90	180	90	4.8	19620	480	Interval	13	63	119	100	145	100	180	100	7.3	14	21420	510	35	14
71	Woman	Model A	Yes	Yes	Yes	Yes	No	26	Overweight	0.9	90	76	103	93	105	60	140	60	8.7	14280	480	Continuous	11	71	98	90	120	80	160	80	10.4	13	15680	540	40	14
67	Woman	Model B	No	No	Yes	No	No	23.7	Normal	0.65	64	82	120	94	120	70	130	80	6.5	15600	350	Continuous	13	72	126	100	120	80	180	80	8	13	22680	480	51	15
52	Man	Model A	Yes	Yes	Yes	Yes	Yes	31.8	I deg obesity	0.9	104	62	134	115	120	80	160	80	7.1	21440	620	Continuous	12	84	130	107	140	80	170	80	8.5	12	22100	630	45	16
60	Man	Model A	Yes	Yes	Yes	No	No	30.2	I deg obesity	1	110	52	128	104	130	70	180	80	8.6	23040	550	Continuous	12	74	133	108	130	70	180	80	9.3	12	23940	600	53	14
71	Woman	Model C	Yes	Yes	No	Yes	No	34.5	I deg obesity	0.88	100	80	116	96	125	80	150	80	4.6	17400	420	Interval	13	70	117	88	130	80	140	80	6.8	14	16380	480	50	20
67	Man	Model A	No	Yes	Yes	Yes	No	24.8	Normal	0.95	88	75	122	94	120	80	160	80	9.6	19520	510	Continuous	12	59	109	87	120	80	150	80	11.5	12	16350	550	55	13
60	Man	Model A	No	No	Yes	No	No	21	Normal	0.88	89	69	112	78	110	70	150	80	7.6	16800	450	Continuous	12	63	133	98	150	80	180	80	10.2	12	23940	480	43	15
52	Man	Model A	No	No	No	No	No	23.5	Normal	0.9	85	65	121	75	110	70	150	80	8.5	18150	580	Continuous	12	72	146	95	120	80	140	80	13.7	13	20440	600	45	18
53	Man	Model A	No	No	Yes	Yes	Yes	22	Normal	0.89	87	54	118	85	120	80	160	80	10.1	18880	600	Continuous	12	61	132	103	120	80	170	80	12.2	13	22440	660	50	15
39	Woman	Model B	No	No	Yes	No	No	23	Normal	0.87	83	68	104	74	90	60	100	60	6.3	10400	540	Continuous	13	64	114	87	85	60	100	60	7.6	12	11400	580	45	23
52	Man	Model A	Yes	Yes	No	Yes	Yes	39.4	II deg obesity	0.95	123	80	122	99	140	85	160	90	7	19520	470	Continuous	12	72	116	97	120	85	160	85	7.1	12	18560	500	65	20
70	Man	Model C	Yes	Yes	Yes	Yes	Yes	35	II deg obesity	1	122	65	101	88	120	70	140	90	4.6	14140	420	Interval	13	73	126	96	130	70	150	80	6.4	14	18900	480	49	19
52	Woman	Model B	Yes	No	No	No	Yes	27.5	Overweight	1	92	68	122	84	120	70	150	80	5.6	16950	480	Interval	12	85	141	106	110	80	150	70	8.4	14	18750	540	60	11
72	Woman	Model C	Yes	Yes	No	Yes	No	28	Overweight	1.1	95	91	100	95	100	70	95	60	3.6	92150	270	Interval	13	77	96	86	105	60	120	60	5.6	14	11160	460	55	16
62	Man	Model A	Yes	No	No	Yes	Yes	29.2	Overweight	1.2	104	80	102	88	120	80	150	80	7	15000	510	Continuous	12	72	120	90	130	80	160	80	10	13	15000	525	50	12
69	Woman	Model B	Yes	Yes	Yes	Yes	Yes	36.6	II deg obesity	0.98	114	55	109	91	140	80	180	80	5.6	19620	365	Interval	13	63	130	105	160	90	200	90	6	14	26000	390	50	22
73	Man	Model C	No	Yes	No	Yes	Yes	22	Normal	0.87	81	72	103	91	120	80	160	80	3	16480	320	Interval	13	86	130	95	110	70	16	80	4.5	14	20800	420	60	16
66	Woman	Model C	Yes	Yes	Yes	No	No	29	Overweight	0.94	101	74	106	85	130	80	150	80	3.6	15600	480	Interval	13	82	123	90	120	80	150	80	8	13	18450	540	55	17
55	Man	Model A	No	No	Yes	No	No	22.1	Normal	0.8	85	79	123	96	120	80	160	80	7.1	19680	585	Continuous	12	69	131	104	100	60	160	80	17.2	13	20960	690	60	17
59	Woman	Model B	Yes	Yes	Yes	Yes	No	27.8	Overweight	0.96	100	58	101	75	150	90	160	90	5.2	16160	450	Interval	13	62	107	71	120	80	160	90	6.5	12	17120	510	50	21
35	Man	Model A	Yes	Yes	No	Yes	Yes	31.6	I deg obesity	1	102	66	122	85	110	80	150	80	10.1	18000	585	Continuous	11	68	150	103	115	80	140	80	14.7	12	21000	630	60	17
61	Man	Model A	Yes	Yes	No	Yes	Yes	30.3	I deg obesity	0.98	107	90	136	115	140	90	180	100	7.2	24545	420	Continuous	12	68	150	101	130	70	170	80	9.6	13	25500	560	40	15
47	Man	Model B	Yes	Yes	Yes	Yes	Yes	28	Overweight	0.97	97	87	109	91	120	80	160	90	6.3	17740	450	Continuous	12	84	121	105	120	80	160	80	11	14	18240	600	55	18
47	Man	Model A	Yes	No	Yes	No	No	27.8	Overweight	0.95	98	70	121	80	95	60	120	80	8.2	14520	550	Continuous	12	69	142	100	90	60	120	80	13.6	13	15600	620	40	13
45	Man	Model A	Yes	Yes	No	Yes	Yes	28.8	Overweight	1.02	108	66	123	98	120	80	160	80	10	20000	560	Continuous	11	77	148	112	150	90	200	100	10.8	13	29600	590	50	14
60	Man	Model A	Yes	Yes	Yes	Yes	No	27	Overweight	1.01	108	97	158	143	150	100	180	90	9.2	19890	600	Continuous	11	109	141	121	120	85	160	80	9.3	13	22080	660	60	13
70	Woman	Model B	Yes	No	Yes	Yes	Yes	33.2	I deg obesity	1.05	115	71	107	76	130	70	180	90	5.5	19260	420	Interval	13	70	108	78	110	70	160	80	5.6	14	17280	430	52	13
63	Man	Model C	Yes	Yes	No	Yes	Yes	40.6	III deg obesity	1.3	125	80	99	94	110	70	130	80	3.5	12870	210	Interval	13	80	99	94	110	70	130	80	3.5	14	12870	240	40	20
63	Man	Model B	No	Yes	Yes	Yes	Yes	24.5	Normal	0.83	82	76	126	109	110	70	130	70	6	16380	540	Continuous	13	84	143	118	110	80	160	90	8	12	22880	600	45	16
59	Man	Model B	Yes	Yes	Yes	No	No	27.5	Overweight	0.97	96	70	105	79	110	80	140	80	6.5	14700	540	Continuous	13	66	100	80	110	70	130	80	7	13	13000	580	60	14
87	Man	Model B	No	No	No	Yes	Yes	28.3	Overweight	0.98	90	47	73	55	130	80	130	80	5	9490	360	Interval	13	63	106	81	140	70	180	80	5.5	14	19080	390	60	18
65	Man	Model A	Yes	Yes	Yes	Yes	Yes	29.1	Overweight	1.02	116	83	129	114	120	85	150	85	8	19350	560	Interval	12	82	135	110	120	80	170	90	10.1	13	22950	600	45	9
59	Woman	Model B	No	Yes	Yes	Yes	Yes	24.6	Normal	0.95	87	70	110	84	110	70	140	80	6	15400	570	Continuous	13	56	121	91	100	70	160	80	9	14	17545	600	50	14
61	Man	Model B	Yes	No	No	Yes	Yes	36.1	II deg obesity	1.06	115	50	97	77	150	80	160	80	5.2	15520	460	Interval	13	61	116	96	130	70	170	80	8.8	13	19720	570	35	14
55	Man	Model A	Yes	Yes	Yes	Yes	No	27.2	Overweight	0.88	93	66	111	89	110	80	130	80	8.5	12870	690	Continuous	11	75	135	109	150	80	180	80	13.4	13	23040	750	55	11
52	Man	Model A	Yes	Yes	No	No	No	32.5	I deg obesity	1	109	67	125	88	130	80	160	80	8.6	20000	560	Continuous	11	63	143	87	130	70	170	80	11.5	12	24310	585	52	18
57	Man	Model A	Yes	Yes	Yes	No	No	25.8	Overweight	0.98	99	82	128	89	120	80	170	80	7.1	21760	600	Continuous	11	97	157	121	105	80	180	90	9.2	12	28260	610	45	18
73	Man	Model C	Yes	Yes	No	Yes	Yes	36.5	II deg obesity	1.07	125	85	100	89	130	70	160	80	3.5	16000	200	Interval	13	81	114	101	120	80	180	80	5	14	20520	420	45	22
67	Man	Model A	Yes	No	No	No	Yes	25.9	Overweight	0.94	93	58	110	76	120	80	160	80	7.7	17600	525	Continuous	11	59	109	80	120	80	150	80	8.7	12	16350	540	58	16
58	Man	Model A	Yes	Yes	Yes	Yes	No	28.9	Overweight	1.04	102	62	135	95	110	70	150	80	9	20250	660	Continuous	11	75	149	107	120	80	180	80	10.7	13	26820	720	55	14
71	Woman	Model C	Yes	Yes	No	Yes	No	29	Overweight	1.09	122	71	101	70	130	70	160	70	4.3	11200	420	Interval	13	65	121	90	150	70	190	80	7.2	14	22990	465	63	14
67	Man	Model C	Yes	Yes	No	Yes	Yes	36.8	II deg obesity	1.3	125	117	129	115	110	80	130	80	4.8	16770	375	Interval	13	87	124	98	130	80	160	80	7.6	14	18940	400	45	17
68	Man	Model A	Yes	No	Yes	Yes	Yes	35	II deg obesity	1.04	120	84	130	99	120	80	150	80	7.5	19500	625	Continuous	12	77	136	109	110	80	160	80	8.6	13	21760	665	60	11
66	Man	Model A	No	No	No	No	No	24.6	Normal	1	96	65	97	91	120	70	150	80	7	14550	450	Continuous	12	76	106	105	120	70	160	70	8.6	13	17120	495	40	13
74	Man	Model B	Yes	Yes	No	No	No	26.1	Overweight	1.01	92	79	114	89	120	80	140	80	5.2	15960	380	Interval	13	74	113	89	130	70	170	80	5.3	14	19210	420	20	22
60	Man	Model C	Yes	Yes	No	Yes	Yes	39.6	II deg obesity	0.8	113	81	107	92	150	80	200	90	3.5	19600	420	Interval	13	98	140	119	120	70	160	80	4.6	14	21440	480	50	19
74	Woman	Model C	Yes	Yes	No	Yes	Yes	31.2	I deg obesity	0.89	96	80	124	100	130	80	150	80	3.7	18600	345	Interval	13	80	111	89	120	80	140	80	4.1	13	15540	415	45	14
75	Man	Model A	No	No	No	Yes	No	24.4	Normal	0.94	88	53	95	84	150	80	180	90	7.6	17100	450	Continuous	12	55	105	96	140	80	160	80	10.1	13	16800	500	55	16
64	Man	Model B	Yes	Yes	Yes	Yes	No	29	Overweight	1.2	105	77	134	101	140	80	200	80	5.2	26800	480	Interval	13	72	140	120	110	70	180	90	10.1	14	25200	540	60	20
40	Man	Model A	No	Yes	Yes	Yes	No	24	Normal	0.92	87	64	112	73	110	70	140	70	10.1	15680	570	Continuous	11	68	148	116	110	80	150	80	15.4	13	21750	660	60	15
64	Woman	Model C	No	No	No	No	No	22.6	Normal	0.92	90	66	80	70	110	80	120	70	3.1	9600	430	Interval	13	81	111	92	110	80	120	70	7.1	13	13320	470	65	25
67	Woman	Model A	No	Yes	No	No	No	17.3	Underweight	0.75	89	58	123	88	110	80	160	80	8.8	16960	600	Continuous	11	66	134	98	120	80	170	80	10.6	14	20740	635	64	17
64	Man	Model A	Yes	Yes	No	Yes	No	36.1	II deg obesity	1.09	123	61	131	100	130	70	160	70	8.8	20960	525	Continuous	11	62	128	100	130	85	180	90	10.5	14	23040	585	46	11
64	Man	Model A	Yes	Yes	Yes	Yes	No	28.7	Overweight	0.96	98	52	122	86	120	80	160	80	10.1	19040	540	Continuous	11	52	135	93	120	80	160	80	12.6	14	17280	560	45	17
57	Man	Model B	Yes	Yes	No	Yes	Yes	37	II deg obesity	1	115	83	122	106	120	80	150	80	6.7	18300	600	Continuous	12	82	122	106	120	80	160	80	8.7	13	20080	630	55	16
52	Man	Model A	No	Yes	Yes	No	No	22.5	Normal	0.95	89	58	105	80	110	70	140	70	10.1	14280	480	Continuous	11	83	135	111	120	80	160	80	13.5	14	19500	540	50	18
68	Man	Model C	Yes	No	Yes	Yes	No	27.5	Overweight	0.98	100	62	120	100	130	80	150	80	3.4	18000	360	Interval	13	55	138	121	130	70	200	100	4.6	14	27600	420	50	18
65	Woman	Model C	No	Yes	Yes	Yes	No	22	Normal	0.89	75	62	84	77	130	80	120	80	3.1	10080	450	Interval	13	67	99	80	110	70	140	80	5.5	14	13860	510	39	17
65	Man	Model B	Yes	Yes	No	Yes	Yes	30	I deg obesity	0.96	114	59	96	75	120	80	120	80	6.2	10680	550	Continuous	12	77	136	109	110	80	160	80	8.6	13	21760	610	60	15
61	Man	Model B	Yes	No	Yes	Yes	Yes	27.7	Overweight	0.96	115	93	122	90	110	70	160	80	6.3	19520	560	Continuous	12	85	130	95	110	70	160	80	7.5	14	20800	590	60	16
70	Man	Model B	Yes	Yes	No	No	No	28	Overweight	0.98	118	56	126	96	120	80	160	80	6.7	20160	560	Continuous	12	57	122	90	125	85	160	80	10.2	14	19520	600	50	17
76	Woman	Model C	No	No	No	Yes	Yes	23	Normal	0.9	87	66	90	80	130	70	160	70	3.5	14400	300	Interval	13	69	104	90	160	70	160	70	3.7	14	16640	360	55	10
71	Woman	Model C	Yes	No	Yes	Yes	Yes	31.6	I deg obesity	0.92	101	67	96	84	130	80	160	80	3.1	15360	450	Interval	13	70	113	96	120	75	170	80	4.8	15	16830	440	50	10
80	Woman	Model A	No	Yes	No	Yes	No	19	Normal	0.88	86	88	107	94	120	70	150	70	7.8	16050	210	Continuous	11	83	109	89	120	70	150	80	5.3	13	16350	270	60	21
51	Man	Model A	Yes	Yes	No	No	Yes	29	Overweight	0.9	95	66	144	108	100	60	130	60	8	18720	510	Continuous	11	62	143	99	95	70	130	80	11.5	13	18590	600	45	18
78	Woman	Model C	No	No	Yes	Yes	Yes	22.7	Normal	0.8	79	98	119	87	95	60	130	80	4.7	16600	300	Interval	13	72	94	75	120	80	170	80	5.3	14	15980	360	60	19
65	Man	Model B	Yes	Yes	Yes	Yes	Yes	31	I deg obesity	1.1	121	67	111	97	130	80	170	80	6.6	18870	540	Continuous	12	56	112	82	110	80	140	80	9.2	14	15680	540	55	21
66	Woman	Model B	No	Yes	Yes	No	Yes	22.6	Normal	0.89	95	53	87	68	100	70	140	80	5.5	12180	450	Interval	12	59	84	68	100	70	140	80	7.5	14	11760	480	58	18
79	Woman	Model C	Yes	Yes	Yes	Yes	Yes	30.4	I deg obesity	1.1	110	72	98	82	140	80	160	80	3.1	15680	405	Interval	13	73	116	88	120	70	160	80	5.7	14	18560	450	45	15
41	Man	Model A	No	Yes	Yes	No	Yes	24	Normal	0.92	96	86	134	108	100	60	130	80	7.5	17420	620	Continuous	12	70	143	117	120	70	140	80	10.6	13	20020	660	35	21
75	Man	Model C	Yes	Yes	No	Yes	No	30	I deg obesity	1.1	112	80	115	93	100	80	140	80	3.9	16100	350	Interval	13	69	124	102	120	80	160	80	7.6	14	19840	405	45	14
63	Woman	Model B	Yes	Yes	Yes	Yes	Yes	29	Overweight	1	109	50	79	63	150	90	150	90	5.1	10270	450	Interval	12	62	80	64	140	80	140	80	5.9	14	10400	480	55	12
63	Man	Model B	Yes	Yes	No	Yes	Yes	31.6	I deg obesity	1.2	120	78	121	105	110	80	160	80	6.3	16660	480	Continuous	12	67	128	87	120	80	170	70	10.1	13	18190	510	50	14
67	Man	Model B	Yes	Yes	Yes	Yes	No	31	I deg obesity	1	114	70	98	84	110	70	160	80	5.3	15680	435	Interval	12	73	112	95	120	80	160	80	8	14	17920	480	43	25
70	Woman	Model C	No	No	No	Yes	No	23.1	Normal	0.95	105	70	85	71	105	70	110	70	3.1	9350	270	Interval	13	73	98	75	100	70	110	70	5.5	14	10780	420	60	13
60	Man	Model C	Yes	Yes	Yes	Yes	Yes	31	I deg obesity	1.2	110	78	89	81	130	80	140	90	4.6	12180	400	Interval	13	72	90	81	120	80	150	70	4.6	14	12150	450	40	21
68	Man	Model B	Yes	Yes	Yes	Yes	Yes	36	II deg obesity	1.35	130	70	100	72	140	80	190	80	5.2	19000	405	Interval	13	67	103	88	140	80	160	80	6.4	14	16480	435	40	26
67	Woman	Model C	Yes	Yes	Yes	Yes	Yes	32	I deg obesity	1	112	87	128	88	110	80	150	80	3.1	19200	310	Interval	13	72	138	81	130	80	170	80	4.6	13	23460	330	57	13
59	Man	Model B	Yes	Yes	Yes	Yes	Yes	25.6	Overweight	0.9	117	74	130	104	100	70	180	80	6.7	23580	510	Continuous	12	76	133	101	110	70	160	80	9.1	13	21280	520	60	18
74	Man	Model B	Yes	Yes	Yes	Yes	No	26	Overweight	0.95	112	86	120	102	130	80	180	80	5.4	21600	525	Interval	12	70	146	124	160	80	180	90	8.3	13	26280	600	45	18
68	Man	Model A	Yes	Yes	Yes	No	No	26.8	Overweight	0.8	97	69	134	107	120	80	140	80	7.5	18760	600	Continuous	11	103	156	133	130	80	200	100	8.6	14	31120	660	45	15
74	Man	Model B	Yes	No	No	Yes	No	32	I deg obesity	1.1	116	83	118	101	120	70	150	80	5.3	17700	460	Continuous	13	66	115	94	120	70	140	70	6.1	14	16100	490	55	20
62	Man	Model B	Yes	No	No	Yes	Yes	33.3	I deg obesity	1.2	127	78	127	83	140	80	190	80	6.7	24130	500	Continuous	13	72	117	90	115	80	180	90	8.8	14	21060	520	60	14
57	Man	Model B	Yes	No	Yes	Yes	Yes	34	I deg obesity	1.15	118	83	113	98	130	85	150	85	6.3	16950	540	Continuous	12	70	146	124	160	80	180	90	8.3	14	26280	600	48	15
64	Woman	Model B	Yes	Yes	No	Yes	Yes	33	I deg obesity	1.2	105	85	115	94	140	80	160	80	5.4	18880	460	Interval	12	69	124	102	120	80	160	80	7.6	14	19840	520	65	17
54	Man	Model A	Yes	No	No	Yes	No	32.3	I deg obesity	1.1	121	71	107	84	110	80	130	80	7.2	13650	480	Continuous	11	89	127	102	105	80	125	80	7.5	13	15875	510	50	16
60	Man	Model A	No	Yes	Yes	No	No	23.3	Normal	0.89	90	59	119	77	100	70	120	60	10.1	11880	540	Continuous	14	54	110	67	100	70	120	70	10.7	13	13200	630	52	15
57	Woman	Model A	No	No	Yes	Yes	No	21.7	Normal	0.88	89	79	125	101	120	80	140	80	7.1	17360	510	Continuous	11	81	125	109	90	60	130	70	10.2	14	15000	570	55	16
68	Man	Model B	Yes	Yes	Yes	Yes	No	34.7	I deg obesity	1.4	138	71	115	90	145	90	180	90	6	20700	525	Continuous	12	63	109	87	130	80	160	80	8.5	14	17440	540	40	17
75	Woman	Model C	Yes	Yes	No	Yes	No	27	Overweight	0.92	96	73	95	86	140	80	180	80	3	17100	90	Interval	13	67	107	99	150	80	180	100	5	14	20330	255	30	21
63	Man	Model B	No	No	Yes	Yes	No	20	Normal	0.82	86	64	107	85	140	70	190	80	6.8	20330	545	Continuous	12	61	108	83	150	80	170	80	10.3	13	18360	600	60	18
35	Man	Model A	Yes	No	Yes	No	Yes	33	I deg obesity	1.2	118	81	120	102	140	80	150	70	9.2	18000	650	Continuous	11	71	134	118	110	70	160	80	10.6	13	21440	660	60	16
62	Man	Model C	Yes	Yes	Yes	Yes	Yes	31.6	I deg obesity	1.01	112	72	130	98	170	90	200	110	4.8	29900	600	Interval	13	74	131	105	160	80	230	100	6.6	14	30360	660	43	14
54	Man	Model C	Yes	Yes	Yes	Yes	No	33	I deg obesity	1.3	130	68	110	73	140	90	190	90	3.8	20900	630	Interval	13	69	121	91	150	90	190	90	9.2	14	22990	690	45	18
67	Man	Model A	Yes	Yes	No	No	No	27.1	Overweight	0.96	97	70	113	90	120	70	160	80	7.1	18080	450	Continuous	12	66	113	99	110	70	160	80	8.2	13	18080	465	55	16
56	Man	Model A	Yes	No	Yes	Yes	Yes	32	I deg obesity	1.2	128	67	108	85	125	80	150	80	8.4	16200	480	Continuous	12	70	108	93	150	90	190	90	8.1	13	20520	540	45	18
80	Man	Model C	Yes	No	No	Yes	Yes	27.6	Overweight	0.98	101	60	88	60	130	70	170	80	4.6	14960	450	Interval	13	55	97	78	140	80	160	80	8	14	13850	560	50	16
65	Man	Model A	Yes	Yes	No	Yes	No	26	Overweight	1	100	80	126	106	120	80	140	80	10.1	17640	680	Continuous	11	56	126	98	120	80	130	80	12.5	13	16380	700	45	14
73	Man	Model B	Yes	Yes	No	Yes	Yes	30	I deg obesity	1.03	104	84	124	115	160	80	210	80	5.4	26040	520	Interval	13	79	130	102	160	90	210	100	6.2	14	27300	540	60	15
56	Man	Model B	Yes	Yes	No	No	Yes	28.7	Overweight	1.01	107	75	128	97	90	60	120	80	5.3	15360	560	Interval	13	94	156	119	100	80	150	80	8.3	14	23400	620	40	22
69	Woman	Model A	Yes	Yes	No	No	Yes	25.7	Overweight	0.98	105	58	89	67	120	70	150	60	7.3	13350	420	Continuous	12	65	101	79	110	70	160	80	7.4	13	16160	500	55	14
46	Man	Model A	Yes	Yes	Yes	Yes	No	31.9	I deg obesity	1.08	112	88	132	105	120	80	160	90	8.6	21120	540	Continuous	17	89	148	124	120	90	170	80	11.7	14	25160	600	48	16
54	Man	Model B	Yes	Yes	Yes	Yes	No	29.8	Overweight	1.4	124	80	105	106	95	60	130	80	4.7	13650	340	Continuous	16	71	108	77	120	70	140	70	4.9	13	15120	400	0.55	16
57	Man	Model C	Yes	Yes	No	No	Yes	28.4	Overweight	1.2	107	60	99	89	150	80	160	80	3.1	15840	470	Continuous	18	91	106	58	140	80	160	70	4.2	13	16960	490	0.6	14
61	Man	Model B	No	No	Yes	No	No	21.4	Normal	0.8	103	52	110	63	160	80	170	80	6.4	18700	460	Continuous	17	68	100	50	150	90	170	75	8.2	12	17000	600	0.46	18
48	Woman	Model B	Yes	Yes	No	Yes	Yes	27.5	Overweight	1.1	98	78	122	101	110	80	140	90	6	17080	510	Continuous	17	75	110	75	95	60	140	75	8	13	15400	585	0.5	20
55	Woman	Model B	No	Yes	No	Yes	Yes	24.6	Normal	0.9	86	72	123	110	130	80	160	80	5.7	19680	510	Continuous	15	59	114	70	120	80	160	75	10.1	13	18240	600	0.48	14
64	Man	Model C	No	Yes	Yes	Yes	No	24.7	Normal	0.8	73	67	126	82	105	60	130	70	3	16380	455	Continuous	16	85	124	65	95	60	120	75	5.7	13	14880	480	0.56	15
52	Man	Model A	No	Yes	No	Yes	No	24.2	Normal	0.99	98	64	139	106	150	90	170	90	8.1	23630	590	Interval	17	88	145	62	130	80	170	80	10.4	13	24650	660	0.55	15
65	Man	Model A	No	Yes	Yes	Yes	No	32	I deg obesity	1.4	116	53	116	86	140	80	180	80	6.9	20880	420	Continuous	16	63	127	52	100	70	140	70	8.4	13	17780	460	0.44	21
52	Man	Model A	No	Yes	No	No	No	24.1	Normal	1.2	110	66	104	85	105	60	130	60	7.1	13520	620	Continuous	16	71	100	64	105	70	130	60	8.5	13	13000	630	0.45	15
63	Woman	Model B	No	Yes	Yes	Yes	No	23.7	Normal	0.98	94	78	109	77	145	100	180	100	5	19440	420	Continuous	17	72	102	70	145	90	180	90	5.9	13	18360	500	0.6	18
53	Man	Model C	Yes	Yes	No	Yes	No	31.8	I deg obesity	1.3	90	62	103	78	120	80	160	80	4.1	16480	510	Continuous	15	84	98	60	105	60	140	70	10.3	11	13720	500	0.4	15
62	Man	Model B	No	Yes	No	Yes	Yes	23.2	Normal	0.7	64	65	120	71	120	80	180	80	6	21600	440	Continuous	16	74	126	60	120	70	150	75	8.9	13	18900	580	0.4	17
60	Man	Model A	Yes	Yes	No	No	No	34.5	I deg obesity	1.3	117	89	134	78	140	80	170	80	7.6	22780	450	Continuous	15	70	130	84	120	80	160	75	10.2	12	20800	480	0.43	19
52	Man	Model A	No	Yes	No	Yes	No	24.8	Normal	1	110	77	128	75	130	70	180	80	8.5	23040	585	Continuous	15	59	127	75	130	70	180	75	13.7	12	22860	600	0.5	16
64	Man	Model A	No	Yes	No	Yes	No	21	Normal	0.88	100	54	116	106	130	80	140	80	10.1	16240	680	Interval	15	63	113	53	125	80	150	75	12.5	13	16950	680	0.45	17
53	Man	Model A	Yes	Yes	No	Yes	No	27.5	Overweight	1	88	70	122	81	120	80	150	80	8.3	18000	520	Interval	16	72	109	67	120	80	160	70	10.1	12	19040	560	0.5	18
40	Woman	Model B	No	No	No	No	No	22	Normal	0.88	89	72	112	74	150	80	180	80	6.3	20160	540	Continuous	17	61	113	70	110	70	170	75	7.6	12	19210	580	0.45	18
54	Man	Model C	Yes	Yes	No	Yes	Yes	27	Overweight	1.1	85	77	121	108	120	80	140	80	3.3	16940	580	Interval	17	64	134	75	110	70	150	75	4.8	12	20100	620	0.42	17
59	Woman	Model B	No	Yes	No	Yes	Yes	24.4	Normal	0.89	87	58	118	72	120	80	170	80	5.6	20060	500	Continuous	17	72	115	56	120	80	160	80	6.3	12	18400	560	0.46	16
54	Man	Model A	Yes	Yes	Yes	Yes	No	35	II deg obesity	1.3	110	64	104	78	125	60	140	60	7.1	14560	585	Continuous	16	73	98	62	110	60	130	70	17.2	13	12740	600	0.6	18
59	Woman	Model B	Yes	Yes	Yes	No	No	27.5	Overweight	0.95	102	89	122	75	120	85	160	85	5.2	19520	450	Continuous	15	85	116	71	140	85	160	85	6.5	12	18560	510	0.5	17
51	Man	Model B	Yes	Yes	Yes	Yes	No	28	Overweight	1	105	64	101	85	130	70	150	80	5.2	15150	620	Interval	16	77	115	82	120	70	150	75	6.4	13	17250	700	0.55	14
47	Man	Model A	Yes	Yes	No	Yes	No	29.2	Overweight	1	92	69	122	80	110	80	150	70	8.2	18300	555	Continuous	15	72	121	67	120	70	150	70	13.6	12	18150	620	0.45	18
45	Man	Model A	Yes	Yes	Yes	Yes	No	36.6	II deg obesity	1.3	117	65	100	68	105	60	120	60	10	12000	560	Continuous	15	63	96	63	100	70	130	60	10.8	13	12480	590	0.5	21
61	Man	Model A	No	Yes	No	Yes	No	22	Normal	1.2	104	65	126	105	130	80	160	80	9.2	20160	600	Continuous	17	86	132	93	120	80	160	75	9.3	12	21120	660	0.6	22
51	Man	Model A	Yes	Yes	Yes	Yes	No	29	Overweight	1.1	114	87	109	88	160	90	200	90	8.6	21800	620	Continuous	16	82	135	97	140	80	180	70	12.1	13	24300	640	0.4	18
65	Man	Model A	No	Yes	No	No	No	22.1	Normal	0.87	81	77	103	98	110	70	160	80	8.8	16480	525	Continuous	16	69	97	75	120	80	160	80	10.5	13	15520	585	0.46	15
48	Man	Model A	Yes	Yes	No	Yes	No	27.8	Overweight	1	108	75	106	85	120	80	150	80	7.6	15900	480	Interval	15	62	102	73	130	80	150	75	10.9	13	15300	560	0.45	19
54	Man	Model B	Yes	Yes	No	Yes	No	31.6	I deg obesity	1.2	117	68	123	100	100	60	160	80	5.2	19680	480	Continuous	16	68	117	65	120	80	160	75	8.5	12	18720	540	0.34	20
40	Man	Model A	Yes	Yes	No	Yes	No	30.3	I deg obesity	1.3	108	47	101	62	120	80	160	90	8.3	16160	580	Continuous	15	68	98	46	150	90	160	85	13.4	13	15680	640	0.6	21
52	Man	Model A	Yes	No	Yes	No	No	28	Overweight	1	109	80	122	80	115	80	140	80	10.1	17080	480	Continuous	14	84	106	78	110	80	150	70	13.5	11	15900	540	0.55	23
65	Woman	Model C	Yes	Yes	Yes	Yes	No	27.8	Overweight	0.98	107	69	136	77	130	70	170	80	3.1	23120	450	Interval	16	69	135	67	140	90	180	75	5.5	12	24300	510	0.39	21
47	Man	Model A	Yes	No	No	No	No	28.8	Overweight	1	110	51	109	74	120	80	160	80	8.4	17440	580	Continuous	15	77	104	51	120	80	160	75	8.5	12	16640	530	0.52	19
61	Man	Model B	Yes	Yes	Yes	Yes	No	27	Overweight	0.95	105	64	121	108	90	60	120	80	6.3	14520	560	Continuous	16	109	114	60	95	60	120	75	7.5	12	13680	590	0.6	18
41	Man	Model A	Yes	Yes	Yes	Yes	No	33.2	I deg obesity	1.3	112	65	123	108	150	90	200	100	7.5	24600	620	Continuous	17	70	122	62	120	80	180	90	10.6	11	21960	660	0.35	17
54	Man	Model A	Yes	Yes	Yes	Yes	Yes	40.6	III deg obesity	1.2	128	80	158	120	120	85	160	80	8	25280	560	Continuous	15	80	131	78	150	100	180	75	11.2	11	23580	610	0.5	19
40	Woman	Model A	No	Yes	No	Yes	No	24.5	Normal	1.05	115	78	107	77	110	70	160	80	7.1	17120	480	Continuous	16	84	115	77	130	70	180	75	10.5	13	20700	560	0.35	18
59	Woman	Model C	Yes	Yes	Yes	Yes	No	27.5	Overweight	1.3	125	58	99	75	110	70	130	80	4.1	12870	500	Interval	16	66	105	57	110	70	130	75	7.5	13	13650	540	0.35	18
63	Woman	Model B	Yes	Yes	No	Yes	No	28.3	Overweight	1.1	82	62	126	63	110	80	160	90	5.1	20160	450	Interval	15	63	141	60	110	70	135	70	5.9	13	19035	480	0.55	17
64	Woman	Model C	Yes	Yes	Yes	No	No	29.1	Overweight	1.2	117	71	105	82	110	70	130	80	3.8	13650	120	Interval	16	82	112	70	110	80	140	75	5.9	13	15680	160	0.45	20
59	Man	Model B	No	Yes	No	Yes	No	24.6	Normal	0.98	90	69	89	79	140	70	180	80	5.6	16020	460	Interval	15	56	106	86	130	80	150	75	9.2	13	15900	500	0.6	21
70	Man	Model B	Yes	No	No	No	No	36.1	II deg obesity	1.3	116	84	129	105	120	80	170	90	6.4	19350	580	Continuous	16	61	135	82	120	85	150	85	8.2	12	21600	600	0.4	22
66	Man	Model C	Yes	Yes	No	Yes	No	27.2	Overweight	0.95	87	65	110	85	100	70	160	80	3.5	17600	100	Interval	17	75	114	62	110	70	160	80	4.6	13	18240	110	0.45	24
69	Man	Model B	Yes	Yes	Yes	Yes	Yes	32.5	I deg obesity	1.2	115	79	97	72	130	70	170	80	5.2	16490	405	Interval	16	63	116	88	150	80	160	70	6.4	13	18560	435	0.4	23
70	Woman	Model C	Yes	Yes	No	Yes	No	25.8	Overweight	0.88	93	78	111	71	150	80	180	80	3.5	19980	270	Interval	15	97	124	75	110	80	170	70	5.5	11	21080	420	0.6	19
66	Woman	Model B	Yes	Yes	Yes	Yes	No	36.5	II deg obesity	1.3	109	75	125	68	130	70	170	80	5.5	21250	450	Interval	16	81	143	68	130	80	160	75	7.5	11	22880	510	0.58	18
66	Man	Model B	Yes	Yes	No	Yes	No	25.9	Overweight	0.98	99	53	128	97	105	80	180	90	6.6	23040	540	Continuous	15	59	147	50	120	80	160	85	9.2	11	23520	540	0.6	20
56	Man	Model A	Yes	Yes	Yes	Yes	Yes	28.9	Overweight	1.07	125	77	100	85	120	80	180	80	8.4	18000	480	Continuous	15	75	114	73	130	70	160	75	9.2	13	18240	540	0.45	21
68	Man	Model A	Yes	Yes	No	Yes	Yes	29	Overweight	1.1	114	64	110	89	120	80	150	80	7.5	16500	625	Continuous	16	65	107	60	120	80	150	70	8.6	11	16050	665	0.6	23
66	Man	Model A	Yes	Yes	Yes	Yes	No	36.8	II deg obesity	1.3	112	66	135	91	120	80	180	80	7	24300	450	Continuous	17	87	124	62	110	70	160	75	8.6	11	19840	495	0.59	21
70	Man	Model C	Yes	Yes	Yes	Yes	No	35	II deg obesity	1.3	122	58	101	60	150	70	190	80	3	19190	400	Interval	17	77	121	56	130	70	160	70	3.6	13	19360	480	0.5	20
69	Man	Model C	No	Yes	No	Yes	Yes	24.6	Normal	1.3	125	60	129	105	130	80	160	80	3.6	20640	540	Interval	16	76	124	58	110	80	180	75	5.3	13	22320	520	0.4	21
52	Woman	Model A	Yes	Yes	No	Yes	No	26.1	Overweight	1.04	108	52	130	98	110	80	160	80	7.8	20800	600	Continuous	15	74	136	50	120	80	150	80	8.2	12	20400	620	0.6	21
57	Man	Model A	Yes	Yes	Yes	Yes	No	39.6	II deg obesity	1.4	112	82	97	89	120	70	160	70	7.1	15520	600	Continuous	14	98	106	79	120	70	150	75	9.2	12	15900	610	0.45	19
48	Man	Model B	No	Yes	Yes	No	No	31.2	I deg obesity	1.01	117	58	114	104	130	70	170	80	6	19380	580	Continuous	15	80	113	55	120	80	160	80	9.1	13	18080	640	0.58	18
66	Man	Model B	No	Yes	Yes	Yes	No	24.4	Normal	0.8	113	62	107	89	120	70	160	80	6.3	17120	560	Continuous	16	55	140	60	150	80	200	75	9.1	13	28000	605	0.55	17
52	Man	Model A	Yes	Yes	No	Yes	No	29	Overweight	1.1	110	62	124	88	120	80	140	80	8.6	17360	560	Continuous	17	72	111	59	130	80	150	75	11.5	13	16650	585	0.52	16
60	Man	Model A	No	Yes	Yes	Yes	Yes	24	Normal	0.94	88	59	95	73	140	80	160	80	7.3	15200	440	Continuous	18	68	105	57	150	80	180	85	11.2	12	18900	540	0.6	21
65	Man	Model A	No	Yes	No	Yes	Yes	22.6	Normal	1	105	93	134	114	110	70	180	90	8	24120	560	Continuous	15	81	140	89	140	80	200	85	10.1	13	28000	600	0.5	22
55	Man	Model A	No	Yes	Yes	Yes	No	17.3	Underweight	0.92	87	56	112	84	110	80	150	80	8.2	16800	560	Continuous	16	66	148	53	110	70	140	75	9.3	11	20720	620	0.45	12
43	Man	Model B	Yes	Yes	No	Yes	No	36.1	II deg obesity	0.92	115	66	80	76	110	80	120	70	7.5	9600	560	Continuous	18	62	111	63	110	80	120	65	13.4	13	13320	650	0.65	15
70	Woman	Model B	Yes	No	Yes	No	No	28.7	Overweight	1	108	67	123	88	120	80	170	80	5.3	20910	480	Interval	16	52	134	63	110	80	160	75	7.4	11	21440	480	0.6	18
70	Man	Model C	Yes	Yes	No	Yes	No	37	II deg obesity	1.2	123	88	131	81	130	85	180	90	4.6	23580	410	Interval	15	82	128	85	130	70	160	80	5.4	11	20480	460	0.6	17
69	Man	Model B	No	Yes	Yes	Yes	No	22.5	Normal	0.96	98	66	122	89	120	80	160	80	6.1	19520	560	Continuous	15	83	135	63	120	80	160	70	7.8	11	21600	560	0.45	16
70	Man	Model B	Yes	Yes	No	Yes	Yes	27.5	Overweight	1.1	115	78	122	86	120	80	160	80	6.3	19520	400	Interval	16	55	122	75	120	80	150	75	8.1	12	18300	480	0.6	17
68	Man	Model A	No	Yes	Yes	Yes	No	22	Normal	0.95	89	67	105	84	120	80	160	80	9.6	16800	510	Continuous	16	65	135	87	110	70	140	75	11.5	11	18900	550	0.55	18
69	Woman	Model B	Yes	Yes	No	Yes	No	30	I deg obesity	1.2	118	53	120	76	130	70	200	95	5.7	24000	480	Interval	17	64	138	78	130	80	180	80	7.7	13	24840	600	0.45	17
67	Man	Model C	Yes	Yes	No	No	No	27.7	Overweight	0.89	110	72	84	99	110	70	140	80	3.8	11760	410	Interval	18	65	99	94	130	80	120	70	5.2	13	11880	480	0.3	16
69	Woman	Model B	Yes	Yes	Yes	Yes	No	28	Overweight	0.96	114	76	96	77	110	80	160	80	5.6	13440	365	Interval	17	57	106	105	120	80	150	75	6	12	15900	390	0.5	18
66	Woman	Model B	No	Yes	Yes	Yes	No	20	Normal	0.96	98	80	122	85	110	70	160	80	3.6	19520	480	Interval	16	69	130	90	110	70	160	70	8	12	20800	540	0.55	19
66	Man	Model A	Yes	Yes	No	No	No	33	I deg obesity	0.98	118	50	126	72	125	85	160	80	6	20160	360	Continuous	15	50	122	86	120	80	160	75	7.2	12	19520	400	0.5	20
68	Woman	Model C	Yes	Yes	No	Yes	No	31.6	I deg obesity	0.9	109	78	90	81	160	70	160	70	5.9	14400	360	Interval	15	72	104	95	130	70	160	70	7	13	16640	360	0.55	19
66	Man	Model A	Yes	Yes	No	Yes	No	33	I deg obesity	1.2	115	70	109	72	120	75	170	80	10.1	18530	540	Interval	16	62	113	93	130	80	160	75	12.6	13	18080	560	0.45	18
69	Woman	Model C	Yes	Yes	No	Yes	No	27.1	Overweight	1	98	70	107	92	120	70	150	80	3.5	16050	440	Interval	17	69	109	104	120	70	150	75	8.1	11	16350	550	0.45	20
68	Man	Model B	Yes	Yes	No	Yes	Yes	32	I deg obesity	0.9	108	77	144	97	95	70	130	80	5.3	18720	320	Interval	16	66	135	93	100	60	130	70	6	11	17550	500	0.51	17
68	Woman	Model B	Yes	Yes	No	No	Yes	27.6	Overweight	1.1	106	71	119	99	120	80	170	80	6.6	20230	520	Continuous	15	64	124	98	95	60	130	75	8.5	13	16120	600	0.6	18
